# Supplementary material for: The Role of Polarizability in Isoelectronic Ions: The Case of Pseudohalides
Source: Molecules. 2025 Jan 15;30(2):323. doi: 10.3390/molecules30020323 (PMC11767347; doi:10.3390/molecules30020323)
Supplement: Supplementary file 1 [file molecules-30-00323-s001.zip]

Archive with 1 entries (1 files):
- molecules-3398600-supplementary.pdf
